# Supplementary material for: Central venous catheter insertion- guidewire migration ratio: Right heart to inferior vena cava
Source: PLoS One. 2021 Jun 16;16(6):e0252726. doi: 10.1371/journal.pone.0252726 (PMC8208537; doi:10.1371/journal.pone.0252726)
Supplement: S1 File — (ZIP) [file pone.0252726.s001.zip]

Archive with 6 entries (6 files):
- Fig1.tif
- Table1.tif
- Table2.tif
- Table3a.tif
- Table3b.tif
- Table3c.tif
