# Supplementary material for: Central venous catheter insertion- guidewire migration ratio: Right heart to inferior vena cava
Source: PLoS One. 2021 Jun 16;16(6):e0252726. doi: 10.1371/journal.pone.0252726 (PMC8208537; doi:10.1371/journal.pone.0252726)
Supplement: S1 Data — (XLSX) [file pone.0252726.s002.xlsx]

## Sheet: Data Base 
ID	Pt_Number	Age	BMI23	BMI_30_or_less	Groups	Group_by_CVC_tip_placement	Site_of_CVC_insertion	Side_of_insertion	Date_of_Procedure	High_risk	Wire_wasnt_seen	Gender	Ethnicity_New	SES	Family_Status	BMI_New	Smoking_New	Pneumo	BP_D	BP_M	BP_S	Fibrinogen	Hb	Hct	HR	INR	PLT_Count	PT_test_con	PTT_test	Sat	Fever	Troponin	CKD	HF	CV_Disease	Hypercoagulability	Hyperlipidemia	Anemia	DM	HTN	COPD	IPD	Arrythmias	Obesity	Initial_Primary_Diagnosis_by_Treating_physician	VPBs	If_other_please_specify1	Time_of_Procedure	Indication_for_CVC_Insertionn
9241800402	48	#NULL!	#NULL!	#NULL!	1	1	1	1	#NULL!	#NULL!	#NULL!	2	#NULL!	#NULL!	#NULL!	#NULL!	#NULL!	#NULL!	#NULL!	#NULL!	#NULL!	#NULL!	#NULL!	#NULL!	#NULL!	#NULL!	#NULL!	#NULL!	#NULL!	#NULL!	#NULL!	#NULL!	0	0	0	0	0	0	0	0	0	0	0	0	#NULL!	#NULL!		#NULL!	#NULL!
2598406	202	#NULL!	#NULL!	#NULL!	1	1	1	1	2018-11-28	#NULL!	#NULL!	#NULL!	#NULL!	#NULL!	#NULL!	#NULL!	#NULL!	#NULL!	#NULL!	#NULL!	#NULL!	#NULL!	#NULL!	#NULL!	#NULL!	#NULL!	#NULL!	#NULL!	#NULL!	#NULL!	#NULL!	#NULL!	0	0	0	0	0	0	0	0	0	0	0	0	6	1		11:00:00	1
4496873	369	73	#NULL!	#NULL!	1	1	1	1	2019-03-19	#NULL!	#NULL!	1	1	1	1	#NULL!	1	#NULL!	59.6375	80	121	780	13	39	67	1	321	14	26	93	37	#NULL!	0	1	0	0	0	0	0	0	0	0	0	0	6	#NULL!		#NULL!	#NULL!
319226411	402	62	#NULL!	#NULL!	1	0	1	1	2019-01-26	#NULL!	#NULL!	1	1	#NULL!	3	#NULL!	1	#NULL!	51.2688	71	111	423	14	45	60	1	307	13	29	98	37	#NULL!	0	0	0	0	1	0	1	1	0	0	1	0	6	#NULL!		#NULL!	#NULL!
58220062	424	56	#NULL!	#NULL!	1	0	1	1	#NULL!	#NULL!	#NULL!	1	1	#NULL!	1	3	0	#NULL!	69	80	137	552	11.6	37	95	1.3	257	16	31	100	38	#NULL!	0	0	0	0	0	0	1	1	0	0	0	0	#NULL!	#NULL!		#NULL!	#NULL!
3166276	61	40	15.625	0	1	1	1	1	2018-10-28	#NULL!	#NULL!	1	2	1	3	3	0	#NULL!	77.6579	142	116	396	10	30	89	2	127	26	35	94	36	#NULL!	0	1	0	0	0	0	0	0	0	0	0	0	6	#NULL!		14:49:00	1
59440511	370	56	16.3265	0	1	1	1	1	2019-03-21	#NULL!	#NULL!	1	1	1	1	1	1	#NULL!	#NULL!	#NULL!	#NULL!	162	7	33	77	#NULL!	167	#NULL!	#NULL!	96	37	#NULL!	0	0	0	0	0	0	0	0	0	0	0	0	1	#NULL!		#NULL!	2
315450155	425	24	17.5781	0	1	0	1	1	#NULL!	#NULL!	#NULL!	1	2	#NULL!	0	3	1	#NULL!	49	76	128	#NULL!	7.5	23	111	1.1	237	13	31	100	37	#NULL!	0	0	0	0	0	1	0	0	0	0	0	0	5	#NULL!		#NULL!	#NULL!
5711111	24	56	17.9282	0	1	0	1	1	2018-06-17	#NULL!	#NULL!	2	1	1	3	2	1	#NULL!	57.3539	77	115	798	11	33	103	2	216	17	29	99	38	#NULL!	0	0	0	0	1	0	1	0	1	0	0	0	11	#NULL!		19:51:00	1
590258	139	100	18.3655	0	1	1	1	1	2017-12-12	#NULL!	#NULL!	1	1	#NULL!	4	2	0	#NULL!	74.9574	91	115	827	9	28	83	1	244	13	#NULL!	94	36	#NULL!	0	0	0	0	0	0	0	0	0	0	0	0	6	#NULL!		#NULL!	1
1369473	71	41	19.3906	0	1	1	1	1	2017-09-18	#NULL!	#NULL!	1	1	1	2	2	0	3	93.5859	112	144	565	10	30	110	1	281	11	24	98	37	#NULL!	0	0	0	0	0	0	0	0	0	1	0	0	6	#NULL!		13:26:00	1
5197145	43	63	19.5312	0	1	1	1	1	2017-11-02	#NULL!	#NULL!	1	1	#NULL!	1	1	0	#NULL!	62.3264	81	109	490	8	27	109	1	427	15	29	98	38	#NULL!	0	0	0	0	0	0	0	0	0	0	0	0	2	#NULL!	haemorrhagic shock, peritonitis	10:21:00	1
55278865	390	61	22.2753	0	1	1	1	1	2019-08-07	#NULL!	#NULL!	1	1	2	1	3	0	#NULL!	54.8319	76	118	#NULL!	7	26	99	#NULL!	551	#NULL!	#NULL!	98	38	#NULL!	0	0	0	0	0	0	0	0	1	0	0	0	6	#NULL!		#NULL!	#NULL!
1401774	127	70	22.4996	0	1	1	1	1	2017-03-31	#NULL!	#NULL!	2	1	1	1	3	1	#NULL!	78.8205	108	140	#NULL!	8	24	91	#NULL!	156	#NULL!	#NULL!	99	37	#NULL!	1	1	0	0	1	1	0	1	0	0	0	0	12	#NULL!	Dyspnea	13:08:00	2
1401774	149	70	22.4996	0	1	1	1	1	2017-03-31	#NULL!	#NULL!	2	1	1	1	3	1	#NULL!	78.8205	108	140	#NULL!	8	24	91	#NULL!	156	#NULL!	#NULL!	99	37	#NULL!	0	0	0	0	1	0	0	1	0	0	0	0	12	#NULL!	dyspnea	13:08:00	2
5067300	67	66	22.5896	0	1	1	1	1	2017-06-27	#NULL!	#NULL!	1	1	3	1	3	0	#NULL!	#NULL!	#NULL!	#NULL!	665	9	27	84	2	236	27	23	97	37	#NULL!	0	0	0	0	0	0	0	1	0	0	0	0	12	#NULL!	Diarrhea, Vomiting	13:11:00	1
6845481	91	65	22.6003	0	1	0	1	1	2018-04-03	#NULL!	#NULL!	2	1	#NULL!	1	3	0	#NULL!	42.0357	71	127	616	7	23	78	2	336	19	43	98	37	#NULL!	0	0	0	0	0	1	0	1	1	0	0	0	12	#NULL!	lung bleeding	#NULL!	1
34502132	118	63	23.8751	0	1	0	1	1	2018-08-04	#NULL!	#NULL!	1	3	1	2	3	0	#NULL!	77.1934	97	136	370	9	28	87	1	87	13	32	98	36	#NULL!	0	0	0	0	0	0	0	0	0	0	0	0	6	#NULL!		#NULL!	2
5094420	97	65	24.4898	0	1	0	1	1	2017-07-30	#NULL!	#NULL!	1	1	#NULL!	1	3	0	#NULL!	54.3561	74	115	#NULL!	12	35	78	#NULL!	199	#NULL!	#NULL!	96	37	#NULL!	0	0	0	0	0	0	1	1	0	0	0	0	1	#NULL!		14:38:00	1
33635233	213	59	25.3906	0	1	1	1	1	2018-11-25	#NULL!	#NULL!	2	1	1	1	2	0	#NULL!	58.6629	86	140	#NULL!	6	20	84	#NULL!	268	#NULL!	#NULL!	100	38	#NULL!	1	0	0	0	0	1	1	1	0	0	0	0	12	2	Dyspnea, Chest pain	#NULL!	2
33787249	9	35	25.5354	0	1	1	1	1	2018-06-05	#NULL!	#NULL!	1	#NULL!	1	1	3	1	#NULL!	93.049	110	141	#NULL!	12	34	67	#NULL!	196	#NULL!	#NULL!	100	37	#NULL!	0	0	0	0	0	0	0	0	0	0	0	0	7	#NULL!		17:30:00	1
31932255	40	69	26.1224	0	1	0	1	1	2017-10-24	#NULL!	#NULL!	1	1	1	3	3	0	#NULL!	47.3339	73	130	829	10	30	98	1	310	14	24	97	38	#NULL!	0	0	0	0	0	0	0	1	0	0	0	0	2	#NULL!	hypoxemia, tachycardia, fever	#NULL!	1
33793674	108	72	26.1224	0	1	1	1	1	2018-08-23	#NULL!	#NULL!	1	1	1	1	3	0	#NULL!	55.9025	74	111	604	16	49	91	2	197	20	32	96	40	#NULL!	1	0	0	0	1	0	0	0	0	0	0	1	1	#NULL!	multi organ failure	#NULL!	2
355113	102	77	26.2346	0	1	1	1	1	2017-08-21	#NULL!	#NULL!	1	1	#NULL!	1	3	0	#NULL!	#NULL!	#NULL!	#NULL!	767	8	25	71	1	257	15	82	98	38	#NULL!	0	1	0	0	0	0	1	1	0	0	0	0	12	#NULL!	Acute on Chronic renal failure	#NULL!	2
5687151	82	57	27.0416	0	1	1	1	1	2018-03-16	#NULL!	#NULL!	1	1	1	1	3	0	#NULL!	#NULL!	#NULL!	#NULL!	634	8	26	86	1	322	#NULL!	#NULL!	98	36	#NULL!	0	0	0	0	0	0	0	0	0	0	0	0	6	#NULL!	ARDS	#NULL!	3
598048	115	71	27.6817	0	1	0	1	1	2018-08-17	#NULL!	#NULL!	1	1	#NULL!	1	3	0	#NULL!	49.7828	73	121	848	11	35	146	1	143	15	30	97	39	#NULL!	0	1	0	0	1	0	1	1	1	0	0	0	6	#NULL!		09:48:00	1
33808277	51	57	27.7778	0	1	1	1	1	2018-01-31	#NULL!	#NULL!	1	1	1	4	3	0	#NULL!	69.177	88	126	822	9	28	121	1	485	14	46	100	37	#NULL!	0	0	0	0	1	0	0	1	1	0	0	0	1	#NULL!		#NULL!	1
6612676	129	34	28.6288	0	1	1	1	1	2017-04-23	#NULL!	#NULL!	1	1	1	1	3	0	#NULL!	#NULL!	#NULL!	#NULL!	1096	8	24	86	#NULL!	202	#NULL!	#NULL!	93	36	#NULL!	1	0	0	0	0	0	0	0	0	0	0	1	12	#NULL!	dyspne, Kidney failure	#NULL!	2
20723902	215	20	28.7317	0	1	1	1	1	2018-12-21	#NULL!	#NULL!	1	1	1	#NULL!	3	0	#NULL!	60.7612	79	115	932	13	40	109	1	182	16	30	98	38	170	0	0	0	0	0	0	0	0	0	0	0	0	6	1		#NULL!	1
6858937	78	56	29.3848	#NULL!	1	0	1	1	2017-10-02	#NULL!	#NULL!	2	1	2	3	3	0	#NULL!	70.5091	88	112	208	12	38	119	4	100	50	47	97	37	#NULL!	0	0	0	0	0	0	0	0	0	0	0	0	1	#NULL!		#NULL!	1
6857178	84	74	29.9383	#NULL!	1	1	1	1	2018-03-23	#NULL!	#NULL!	1	1	1	4	3	1	#NULL!	53.2058	72	109	561	10	34	70	2	154	17	34	95	37	517	0	0	0	0	0	0	1	1	0	0	0	0	2	#NULL!		#NULL!	1
3221728	203	43	31.2213	1	1	0	1	1	2018-11-29	#NULL!	#NULL!	2	1	#NULL!	2	3	0	#NULL!	59.5921	77	111	1002	10	31	85	1	272	14	44	98	37	#NULL!	0	0	0	0	0	0	1	1	0	0	0	0	6	1		#NULL!	1
2881028	113	47	32.4074	1	1	1	1	1	2018-08-19	#NULL!	#NULL!	1	1	1	2	3	1	#NULL!	66.4294	92	142	340	13	39	100	1	181	10	21	97	37	#NULL!	0	0	0	0	1	0	1	1	0	0	0	1	9	#NULL!	DKA	14:00:00	1
28464691	391	48	35.1562	1	1	1	1	1	2019-06-01	#NULL!	#NULL!	2	1	#NULL!	3	#NULL!	#NULL!	#NULL!	#NULL!	#NULL!	#NULL!	#NULL!	#NULL!	#NULL!	#NULL!	#NULL!	#NULL!	#NULL!	#NULL!	#NULL!	#NULL!	#NULL!	0	0	0	0	0	0	0	0	0	0	0	0	#NULL!	#NULL!		#NULL!	#NULL!
1103324	52	65	35.4308	1	1	1	1	1	2018-02-05	#NULL!	#NULL!	1	1	3	1	3	0	#NULL!	#NULL!	#NULL!	#NULL!	768	8	30	70	1	147	#NULL!	#NULL!	91	36	#NULL!	1	1	0	0	0	0	1	1	0	0	1	0	6	#NULL!		#NULL!	2
1190776	208	71	36.7309	1	1	1	1	1	2018-11-07	#NULL!	#NULL!	1	1	2	4	3	0	#NULL!	56.5524	78	121	660	10	35	88	2	542	24	36	98	37	#NULL!	0	0	0	0	0	1	1	1	0	0	1	0	6	1		#NULL!	2
1181853	54	56	40.2344	1	1	0	1	1	2018-01-07	#NULL!	#NULL!	2	1	#NULL!	1	3	0	#NULL!	77.3357	100	118	399	12	37	100	1	154	12	106	94	37	345	0	0	0	0	1	0	0	1	0	0	0	1	6	#NULL!	SLE, Pneumonitis\Pneumonia	#NULL!	3
21170269	206	18	44.0771	1	1	0	1	1	2018-11-18	#NULL!	#NULL!	2	2	1	2	3	0	5	63.3565	88	138	750	8	25	78	1	340	14	65	99	37	#NULL!	0	0	0	0	0	0	0	0	0	0	0	1	6	1		#NULL!	3
1577856	96	65	49.5868	1	1	1	1	1	2018-05-25	#NULL!	#NULL!	1	1	2	1	3	0	#NULL!	52.8921	72	109	799	10	33	101	1	224	16	31	97	36	#NULL!	0	1	0	1	1	0	1	1	0	0	1	1	1	#NULL!		#NULL!	1
3717450	46	38	#NULL!	#NULL!	1	1	2	1	2018-01-21	#NULL!	#NULL!	2	1	1	2	#NULL!	0	#NULL!	67.5682	84	118	1225	10	32	117	1	556	15	26	99	38	#NULL!	0	0	0	0	0	0	0	0	0	0	0	1	10	#NULL!		#NULL!	1
2126295	69	87	#NULL!	#NULL!	1	0	2	1	2017-03-20	#NULL!	#NULL!	2	2	1	4	#NULL!	0	#NULL!	59.7489	76	109	363	11	35	93	1	212	13	26	98	38	#NULL!	0	0	0	0	0	0	0	1	0	0	0	0	13	#NULL!	Obturator hernia, small bowel with perforation	00:49:00	1
30990733	73	68	#NULL!	#NULL!	1	1	2	1	2017-09-17	#NULL!	#NULL!	1	1	1	1	#NULL!	1	#NULL!	56.5974	78	127	384	12	39	60	2	118	20	45	94	37	#NULL!	0	0	0	0	0	0	0	0	0	0	1	0	6	#NULL!		16:00:00	1
9241803679	112	#NULL!	#NULL!	#NULL!	1	1	2	1	2018-09-16	#NULL!	#NULL!	#NULL!	#NULL!	#NULL!	#NULL!	#NULL!	#NULL!	#NULL!	#NULL!	#NULL!	#NULL!	#NULL!	#NULL!	#NULL!	#NULL!	#NULL!	#NULL!	#NULL!	#NULL!	#NULL!	#NULL!	#NULL!	0	0	0	0	1	0	0	1	0	0	0	0	12	#NULL!	COMA	13:03:00	1
31775422	132	40	#NULL!	#NULL!	1	1	2	1	2017-11-18	#NULL!	#NULL!	1	1	#NULL!	2	#NULL!	1	#NULL!	#NULL!	#NULL!	#NULL!	418	12	36	97	1	82	16	27	100	37	#NULL!	0	0	0	0	0	0	0	0	0	0	0	0	9	#NULL!		13:47:00	1
54995808	379	61	#NULL!	#NULL!	1	1	2	1	2019-02-25	#NULL!	#NULL!	2	1	#NULL!	1	#NULL!	#NULL!	#NULL!	58.7372	91	157	437	10	30	57	1	178	12	30	99	36	#NULL!	0	0	0	0	0	0	0	0	0	0	0	0	6	#NULL!		#NULL!	#NULL!
319226411	382	62	#NULL!	#NULL!	1	0	2	1	2019-02-20	#NULL!	#NULL!	1	1	#NULL!	3	#NULL!	1	#NULL!	57.6584	82	130	863	13	40	89	1	391	14	30	96	37	#NULL!	0	0	0	0	1	0	1	1	0	0	1	0	6	#NULL!		#NULL!	#NULL!
319226411	389	62	#NULL!	#NULL!	1	0	2	1	2019-09-06	#NULL!	#NULL!	1	1	#NULL!	3	#NULL!	1	#NULL!	#NULL!	#NULL!	#NULL!	817	12	42	90	1	372	#NULL!	#NULL!	98	38	#NULL!	0	0	0	0	0	0	0	0	0	0	0	0	6	#NULL!		#NULL!	#NULL!
20162417	80	33	17.5781	0	1	1	2	1	2017-10-24	#NULL!	#NULL!	2	2	1	1	1	0	#NULL!	58.7865	87	115	1094	8	25	93	1	312	14	25	98	38	#NULL!	0	0	0	0	0	0	0	0	0	0	0	0	7	#NULL!		#NULL!	1
20162417	136	33	17.5781	0	1	1	2	1	2017-11-25	#NULL!	#NULL!	2	2	1	1	1	0	#NULL!	#NULL!	#NULL!	#NULL!	530	8	26	108	1	425	11	17	99	37	#NULL!	0	0	0	0	0	0	0	0	0	0	0	0	7	#NULL!		#NULL!	1
7420039552	72	37	18.3655	0	1	1	2	1	2017-09-13	#NULL!	#NULL!	1	3	#NULL!	1	1	0	#NULL!	73.3396	85	106	813	8	22	89	2	37	18	30	100	35	#NULL!	0	0	0	0	0	0	0	0	0	0	0	0	1	#NULL!	Hospital aquired pneumonia	10:18:00	1
20099177	374	28	19.2653	0	1	1	2	1	2019-04-12	#NULL!	#NULL!	1	1	1	2	3	0	#NULL!	62.715	81	119	#NULL!	10	31	94	#NULL!	733	#NULL!	#NULL!	98	37	#NULL!	0	0	0	0	0	0	0	0	0	0	0	0	6	#NULL!		#NULL!	#NULL!
7922083746	57	30	19.5312	0	1	0	2	1	2017-01-16	#NULL!	#NULL!	1	3	#NULL!	#NULL!	1	1	#NULL!	81.851	99	118	493	14	40	91	1	385	11	29	100	36	1322	0	0	0	0	0	0	0	0	0	0	0	0	1	#NULL!		19:57:00	1
209477645	373	20	20.4529	0	1	1	2	1	2019-04-17	#NULL!	#NULL!	1	1	#NULL!	2	3	1	#NULL!	55.2875	77	119	421	13	37	121	1	158	11	18	98	38	#NULL!	0	0	0	0	0	0	1	0	0	0	0	0	7	#NULL!		#NULL!	#NULL!
6480334	26	76	20.7612	0	1	0	2	1	2018-05-21	#NULL!	#NULL!	1	1	#NULL!	1	3	0	#NULL!	#NULL!	#NULL!	#NULL!	843	11	30	109	1	246	#NULL!	#NULL!	100	38	#NULL!	0	0	1	0	0	0	0	0	1	0	0	0	12	#NULL!	Drowned in the dead sea	07:31:00	1
6895429	62	69	20.8117	0	1	1	2	1	2018-10-28	#NULL!	#NULL!	2	1	3	1	3	0	#NULL!	60.8805	77	105	565	11	34	97	1	450	15	32	97	36	#NULL!	0	0	0	0	0	0	0	0	0	0	0	0	6	#NULL!		14:14:00	1
2300093	111	51	20.9024	0	1	1	2	1	2018-09-04	#NULL!	#NULL!	1	1	1	2	2	1	5	67.6328	87	126	651	10	30	85	1	270	15	28	98	37	#NULL!	0	0	0	0	0	0	0	0	0	0	0	0	6	#NULL!		16:15:00	1
2218850	15	52	20.9573	0	1	1	2	1	2018-03-04	#NULL!	#NULL!	1	1	#NULL!	1	3	1	#NULL!	61.0162	79	116	575	10	32	97	1	89	16	34	98	37	#NULL!	0	1	0	1	0	0	1	1	0	0	0	0	2	#NULL!	septic shock due to pneumonia	#NULL!	1
2218850	83	52	20.9573	0	1	1	2	1	2018-03-19	#NULL!	#NULL!	1	1	#NULL!	1	3	1	#NULL!	#NULL!	#NULL!	#NULL!	252	9	29	79	1	139	17	53	100	37	#NULL!	0	0	0	1	0	0	1	1	0	0	0	0	2	#NULL!	Septic sock, AKF, Pneumonia	13:02:00	1
31511991	420	41	21.0077	0	1	1	2	1	#NULL!	#NULL!	#NULL!	1	1	#NULL!	0	3	0	#NULL!	44	62	96	613	7.5	23	97	1.2	27	14	34	93	36	#NULL!	0	0	0	0	0	0	0	0	0	0	0	0	#NULL!	#NULL!		#NULL!	#NULL!
4026826	50	37	21.2245	0	1	1	2	1	2018-01-29	#NULL!	#NULL!	1	1	1	1	3	1	#NULL!	#NULL!	#NULL!	#NULL!	558	10	30	89	2	168	18	28	100	38	#NULL!	0	0	0	0	0	0	0	0	0	0	0	0	1	#NULL!		21:33:00	1
30810420	8	26	22.4913	0	1	0	2	1	2018-07-03	#NULL!	#NULL!	1	2	1	2	2	0	#NULL!	63.4895	76	100	647	12	40	89	1	425	17	30	98	38	#NULL!	0	0	0	0	0	0	1	0	0	0	0	0	6	#NULL!		19:03:00	1
6237871	148	85	22.4913	0	1	1	2	1	2017-03-26	#NULL!	#NULL!	1	1	1	1	3	0	#NULL!	54.0653	79	123	#NULL!	8	23	83	#NULL!	203	#NULL!	#NULL!	100	37	#NULL!	0	1	0	0	0	0	0	1	1	0	1	0	2	#NULL!		#NULL!	1
317274488	409	34	22.8571	0	1	1	2	1	#NULL!	#NULL!	#NULL!	1	1	#NULL!	1	2	0	#NULL!	53	#NULL!	104	636	8.7	27	112	1.1	226	12.3	#NULL!	98	38	#NULL!	0	0	0	0	0	0	0	0	0	0	0	0	2	#NULL!		#NULL!	#NULL!
317274488	414	34	22.8571	0	1	0	2	1	#NULL!	#NULL!	#NULL!	1	1	#NULL!	1	2	0	#NULL!	64	103	160	801	6.7	20	127	1.1	688	12	27	88	38	#NULL!	0	0	0	0	0	0	0	0	0	0	0	0	#NULL!	#NULL!		#NULL!	#NULL!
317274488	416	34	22.8571	0	1	0	2	1	#NULL!	#NULL!	#NULL!	1	1	#NULL!	1	2	0	#NULL!	#NULL!	#NULL!	#NULL!	#NULL!	#NULL!	#NULL!	#NULL!	#NULL!	#NULL!	#NULL!	#NULL!	#NULL!	#NULL!	#NULL!	0	0	0	0	0	0	0	0	0	0	0	0	1	#NULL!		#NULL!	#NULL!
2191047	123	32	23.6614	0	1	1	2	1	2018-09-24	#NULL!	#NULL!	1	1	#NULL!	1	3	0	#NULL!	69.6461	86	120	692	12	36	124	1	96	16	30	98	38	#NULL!	0	0	0	0	0	0	0	0	0	0	0	0	6	#NULL!	pancreatitis	12:00:00	1
1680250	85	73	23.8751	0	1	1	2	1	2018-03-23	#NULL!	#NULL!	1	1	1	1	3	0	#NULL!	54.8839	76	120	593	8	26	101	1	291	13	31	98	37	#NULL!	0	0	1	0	0	1	0	0	0	0	1	0	1	#NULL!	Respiratory failure, ARF	14:41:00	1
34502132	117	63	23.8751	0	1	0	2	1	2018-08-04	#NULL!	#NULL!	1	3	1	2	3	0	#NULL!	77.1934	97	136	370	9	28	87	1	87	13	32	98	36	#NULL!	0	0	0	0	0	0	0	0	0	0	0	0	6	#NULL!		#NULL!	1
6491383	19	83	24.2215	0	1	1	2	1	2018-02-08	#NULL!	#NULL!	1	1	1	4	3	0	#NULL!	58.6067	73	97	417	9	29	113	1	256	17	37	97	37	#NULL!	0	1	0	0	1	0	0	1	0	0	1	0	2	#NULL!	ARF, severe anemia	05:27:00	1
6480334	23	76	24.2215	0	1	0	2	1	2018-06-12	#NULL!	#NULL!	1	1	#NULL!	#NULL!	3	0	#NULL!	63.5551	80	111	843	10	34	97	1	255	13	26	99	38	#NULL!	0	0	1	0	0	0	0	0	1	0	0	0	12	#NULL!	drowning in the dead sea	12:26:00	1
32439714	93	76	24.2215	0	1	1	2	1	2018-05-07	#NULL!	#NULL!	1	1	#NULL!	3	3	0	#NULL!	61.9836	83	125	448	11	34	90	1	210	16	12	95	35	#NULL!	0	0	0	0	0	0	1	1	0	0	0	0	9	#NULL!	lactic acidosis	08:00:00	1
85866470	121	26	24.2215	0	1	0	2	1	2018-09-21	#NULL!	#NULL!	1	2	#NULL!	#NULL!	3	1	#NULL!	62.3306	87	134	#NULL!	9	27	75	#NULL!	441	#NULL!	#NULL!	100	38	#NULL!	0	0	0	0	0	0	0	0	0	0	0	0	13	#NULL!		#NULL!	1
5060204	45	66	24.4898	0	1	0	2	1	2017-11-06	#NULL!	#NULL!	1	1	2	#NULL!	3	0	#NULL!	70.2796	94	145	550	7	22	91	1	16	16	30	98	37	#NULL!	0	0	0	0	0	0	0	1	0	0	0	0	1	#NULL!	pancytopenia	18:02:00	1
68208487	397	69	24.4898	0	1	0	2	1	2019-05-18	#NULL!	#NULL!	1	1	1	1	3	0	#NULL!	58.4616	68	88	417	13	39	116	7	66	85	66	85	37	249	0	1	0	0	0	0	0	0	1	0	1	0	1	#NULL!		#NULL!	#NULL!
1376826	17	48	24.8016	0	1	0	2	1	2018-06-19	#NULL!	#NULL!	1	1	1	3	2	0	#NULL!	71.725	90	113	#NULL!	9	26	92	#NULL!	424	#NULL!	#NULL!	99	37	#NULL!	0	0	0	0	0	0	0	0	0	0	0	0	2	#NULL!	LUL Pneumonia	12:40:00	1
336247960	405	31	25.2994	0	1	1	2	1	2019-01-17	#NULL!	#NULL!	2	3	#NULL!	1	3	0	#NULL!	73.2712	86	111	272	8	25	96	2	41	20	32	95	37	#NULL!	0	0	0	0	0	0	0	0	0	0	0	0	1	#NULL!		13:00:00	#NULL!
33787249	10	35	25.5354	0	1	1	2	1	2018-06-05	#NULL!	#NULL!	1	#NULL!	1	1	3	1	#NULL!	93.049	110	141	#NULL!	12	34	67	#NULL!	196	#NULL!	#NULL!	100	37	#NULL!	0	0	0	0	0	0	0	0	0	0	0	0	7	#NULL!		#NULL!	1
3504581	41	87	25.7117	0	1	0	2	1	2017-10-25	#NULL!	#NULL!	1	2	1	1	3	1	#NULL!	35.0778	53	90	#NULL!	8	25	81	#NULL!	168	#NULL!	#NULL!	99	36	#NULL!	1	0	1	0	1	0	1	1	0	0	0	0	1	#NULL!		#NULL!	1
31927978	63	80	25.7117	0	1	1	2	1	2018-01-12	#NULL!	#NULL!	1	1	#NULL!	1	3	0	#NULL!	59.1295	72	99	392	12	40	158	2	163	31	28	#NULL!	37	#NULL!	0	0	0	0	1	0	1	1	0	0	1	0	6	#NULL!		20:29:00	1
2412516	124	49	25.9516	0	1	0	2	1	2018-10-03	#NULL!	#NULL!	2	1	#NULL!	1	3	0	#NULL!	73.5491	88	119	628	8	25	86	1	268	15	45	100	37	#NULL!	0	0	0	0	0	1	0	0	0	0	0	0	12	#NULL!	massive sinus vein thrombosis	12:05:00	1
6919232	375	73	25.9516	0	1	1	2	1	2019-03-31	#NULL!	#NULL!	1	1	1	4	3	1	#NULL!	56.0255	76	117	853	13	36	70	1	169	12	28	98	37	#NULL!	0	0	0	0	0	0	0	0	0	0	0	0	6	#NULL!		#NULL!	#NULL!
5687151	14	57	27.0416	0	1	1	2	1	2018-04-06	#NULL!	#NULL!	1	1	1	1	3	0	#NULL!	59.033	78	116	#NULL!	8	27	93	#NULL!	303	#NULL!	#NULL!	98	37	#NULL!	0	0	0	0	0	0	0	0	0	0	0	0	11	#NULL!	ARDS	13:34:00	1
58968868	385	54	27.1605	0	1	1	2	1	2019-02-11	#NULL!	#NULL!	1	1	1	1	3	1	#NULL!	67.3265	89	133	979	14	42	95	1	202	12	34	97	37	14	0	0	0	0	0	0	0	0	0	0	0	0	6	#NULL!		19:40:00	#NULL!
32273867	141	15	27.3437	0	1	0	2	1	2017-12-21	#NULL!	#NULL!	2	1	#NULL!	#NULL!	2	0	#NULL!	80.152	96	117	457	10	29	126	1	284	15	32	100	37	244	0	0	0	0	0	0	0	0	0	0	0	0	12	#NULL!	S\P CPR, Shock, Lactic acidosis, Rabdomyolysis, Coma	13:50:00	2
35184522	380	74	27.3437	0	1	1	2	1	2019-02-25	#NULL!	#NULL!	2	2	1	4	3	0	#NULL!	58.6693	70	92	777	9	27	84	2	296	23	28	98	37	#NULL!	0	0	0	0	1	0	1	0	0	0	0	0	6	#NULL!		19:20:00	#NULL!
94321545	22	43	27.6817	0	1	1	2	1	2018-02-27	#NULL!	#NULL!	1	2	#NULL!	#NULL!	1	#NULL!	#NULL!	60.858	81	120	621	12	38	103	1	324	13	26	96	38	#NULL!	0	0	0	0	0	0	0	0	0	0	0	0	7	#NULL!	organophaphate	04:38:00	1
32434626	150	50	27.6817	0	1	1	2	1	2017-03-30	#NULL!	#NULL!	1	1	1	1	1	1	#NULL!	64.161	82	116	298	13	39	125	4	58	49	50	98	37	#NULL!	0	0	0	0	0	0	0	0	0	0	0	0	1	#NULL!		17:51:00	1
42193185	404	73	27.7551	0	1	1	2	1	2019-01-20	#NULL!	#NULL!	1	1	3	4	3	0	#NULL!	52.9812	78	127	776	11	34	78	1	104	13	30	98	37	#NULL!	0	1	0	0	0	0	1	0	0	0	1	0	12	#NULL!	CONFUSIOAL STATE & AGITATION	#NULL!	#NULL!
2263476	107	51	28.6501	0	1	1	2	1	2018-05-22	#NULL!	#NULL!	2	1	1	3	3	0	#NULL!	#NULL!	#NULL!	#NULL!	#NULL!	14	44	92	#NULL!	338	#NULL!	#NULL!	100	37	#NULL!	0	0	0	0	0	0	0	0	0	0	0	0	12	#NULL!	FEVER +GBS	12:18:00	1
3296886	100	39	28.8889	0	1	1	2	1	2017-08-21	#NULL!	#NULL!	1	1	1	1	2	1	#NULL!	82.9793	103	130	609	13	41	103	1	646	14	#NULL!	100	38	#NULL!	0	0	0	0	1	0	1	0	0	0	0	0	13	#NULL!		12:01:00	1
4089676	92	37	29.2184	#NULL!	1	1	2	1	2018-05-06	#NULL!	#NULL!	1	1	1	1	3	0	#NULL!	#NULL!	#NULL!	#NULL!	693	10	30	116	1	357	16	27	98	37	#NULL!	0	0	0	0	0	0	0	0	0	0	0	0	1	#NULL!		#NULL!	1
32063407	106	81	29.3724	#NULL!	1	0	2	1	2017-07-15	#NULL!	#NULL!	1	1	#NULL!	1	3	0	#NULL!	63.0488	81	109	#NULL!	9	27	81	#NULL!	484	#NULL!	#NULL!	97	37	#NULL!	1	0	0	0	0	0	0	1	0	0	0	0	6	#NULL!		#NULL!	4
2213690	371	53	29.3878	#NULL!	1	1	2	1	2019-03-21	#NULL!	#NULL!	1	1	#NULL!	3	3	1	#NULL!	59.4691	76	109	#NULL!	9	30	97	#NULL!	130	#NULL!	#NULL!	97	37	#NULL!	0	0	0	0	0	0	0	0	0	0	0	0	6	#NULL!		#NULL!	#NULL!
32727938	372	49	29.3878	#NULL!	1	1	2	1	2019-04-20	#NULL!	#NULL!	1	1	2	1	3	0	#NULL!	#NULL!	#NULL!	#NULL!	#NULL!	17	50	108	#NULL!	208	#NULL!	#NULL!	98	37	#NULL!	0	0	0	0	0	0	0	0	0	0	0	0	10	#NULL!		#NULL!	#NULL!
207239021	384	20	30.4218	1	1	1	2	1	2019-01-06	#NULL!	#NULL!	1	1	1	#NULL!	3	0	#NULL!	61.0609	85	132	754	8	24	105	1	212	15	34	96	37	#NULL!	0	0	0	0	0	0	0	0	0	0	0	0	6	#NULL!		#NULL!	#NULL!
207239021	388	20	30.4218	1	1	0	2	1	2019-02-05	#NULL!	#NULL!	1	1	1	#NULL!	3	0	#NULL!	79.7693	96	127	615	10	32	86	1	257	13	29	97	37	#NULL!	0	0	0	0	0	0	0	0	0	0	0	0	6	#NULL!		#NULL!	#NULL!
31092722	21	67	31.2213	1	1	1	2	1	2018-02-12	#NULL!	#NULL!	1	1	1	1	3	0	#NULL!	56.0544	77	118	958	12	36	83	1	262	16	45	96	37	#NULL!	0	0	0	0	0	0	1	1	0	0	1	0	6	#NULL!	ARDS from influenza	19:30:00	1
1104314	79	66	31.2213	1	1	0	2	1	2017-10-24	#NULL!	#NULL!	1	1	1	1	3	1	#NULL!	60.8198	85	127	556	7	23	75	1	133	16	31	98	36	442	1	0	0	0	0	0	0	1	0	0	0	0	6	#NULL!		11:40:00	1
3724351	130	37	32	1	1	1	2	1	2017-05-21	#NULL!	#NULL!	2	1	3	1	3	0	#NULL!	68.0678	94	143	856	8	23	80	1	332	14	30	98	37	#NULL!	0	0	0	0	0	0	0	0	0	0	0	0	12	#NULL!	abnormal liver enzyme, abdominal pain	09:59:00	1
30345406	56	71	33.2031	1	1	0	2	1	2017-01-12	#NULL!	#NULL!	2	1	#NULL!	3	3	0	#NULL!	#NULL!	#NULL!	#NULL!	#NULL!	8	25	100	#NULL!	245	#NULL!	#NULL!	100	37	#NULL!	0	0	0	0	1	0	0	1	0	0	0	0	6	#NULL!		#NULL!	1
1442327	2	74	33.9506	1	1	1	2	1	2018-07-14	#NULL!	#NULL!	1	#NULL!	1	1	3	1	#NULL!	59.7189	94	158	804	8	24	75	1	178	16	32	98	38	#NULL!	0	0	0	0	0	0	1	1	0	0	0	1	6	#NULL!		12:00:00	1
1577856	3	65	33.9506	1	1	1	2	1	2018-07-15	#NULL!	#NULL!	1	1	2	1	3	0	#NULL!	60.0147	79	118	583	8	28	82	1	300	13	30	97	37	#NULL!	0	1	0	0	1	0	1	1	0	0	0	1	12	#NULL!	Severe OSA	#NULL!	1
327153136	377	16	34.8944	1	1	1	2	1	2019-02-25	#NULL!	#NULL!	2	1	1	2	3	0	#NULL!	84.2691	101	143	398	7	24	92	1	235	14	28	100	37	#NULL!	0	0	0	0	0	0	0	0	0	0	0	0	3	#NULL!		#NULL!	#NULL!
3293626	145	40	36.7309	1	1	0	2	1	2018-11-03	#NULL!	#NULL!	2	1	#NULL!	1	3	0	#NULL!	66.1794	81	111	805	11	32	131	1	305	15	39	97	38	#NULL!	0	0	0	0	0	0	1	0	0	0	0	1	13	#NULL!		19:18:00	1
6552993	144	69	37.037	1	1	1	2	1	2018-11-01	#NULL!	#NULL!	1	1	1	1	3	0	#NULL!	86.774	98	121	579	15	44	91	2	199	20	30	98	37	#NULL!	0	0	1	0	0	0	0	1	0	0	1	0	12	#NULL!	Confussion	13:21:00	1
6552993	214	69	37.037	1	1	1	2	1	2018-11-26	#NULL!	#NULL!	1	1	1	1	3	0	#NULL!	#NULL!	#NULL!	#NULL!	677	9	29	115	1	342	16	26	99	38	#NULL!	0	0	1	0	0	0	0	1	0	0	1	1	12	2	Confusion	#NULL!	1
20107929	12	27	38.0623	1	1	1	2	1	2018-03-11	#NULL!	#NULL!	2	1	1	1	3	0	#NULL!	70.5286	84	110	862	11	34	77	1	248	10	32	99	37	22	0	0	0	0	0	0	0	0	0	0	0	1	6	#NULL!		18:57:00	1
30878915	6	23	39.1837	1	1	1	2	1	2018-06-24	#NULL!	#NULL!	1	#NULL!	#NULL!	1	3	0	#NULL!	#NULL!	#NULL!	#NULL!	761	12	42	#NULL!	1	381	#NULL!	#NULL!	94	37	#NULL!	0	0	0	0	0	0	1	0	1	1	0	1	4	#NULL!		14:08:00	1
1181853	20	56	40.2344	1	1	1	2	1	2018-02-11	#NULL!	#NULL!	2	1	#NULL!	1	3	0	#NULL!	68.5711	90	134	533	8	24	102	1	212	11	31	97	37	#NULL!	0	0	0	0	1	0	0	1	0	0	0	0	6	#NULL!	pneumonia, SLE	#NULL!	1
5492403	105	59	40.5493	1	1	1	2	1	2017-07-14	#NULL!	#NULL!	2	1	1	1	3	1	#NULL!	45.153	60	104	639	10	30	112	1	180	12	19	83	38	#NULL!	0	1	0	0	0	1	1	0	1	0	1	0	6	#NULL!		14:55:00	1
21170269	147	18	44.0771	1	1	1	2	1	2018-11-05	#NULL!	#NULL!	2	2	1	2	3	0	5	65.4376	84	121	838	10	31	101	2	462	18	22	98	38	#NULL!	0	0	0	0	0	0	0	0	0	0	0	1	6	#NULL!		14:35:00	1
1577856	90	65	51.4233	1	1	1	2	1	2018-06-03	#NULL!	#NULL!	1	1	2	1	3	0	#NULL!	59.6696	77	114	712	9	29	88	1	285	15	32	98	37	#NULL!	0	1	1	0	1	0	1	1	0	0	1	1	1	#NULL!	Multiple pressure ulcers	#NULL!	1
5648669	119	58	58.0349	1	1	1	2	1	2018-08-18	#NULL!	1	1	1	#NULL!	2	3	1	#NULL!	66.2796	84	120	539	9	31	88	1	388	14	33	99	37	#NULL!	1	0	0	0	1	0	1	1	0	1	0	1	6	#NULL!		17:51:00	1
2205809	4	52	58.5937	1	1	1	2	1	2018-07-15	#NULL!	1	1	1	1	1	3	0	#NULL!	82.5271	106	152	675	8	24	100	1	176	14	26	97	37	#NULL!	0	0	0	0	0	0	1	1	0	0	0	1	6	#NULL!		#NULL!	1
6538057	98	#NULL!	#NULL!	#NULL!	1	0	1	2	#NULL!	#NULL!	#NULL!	1	1	1	3	#NULL!	#NULL!	#NULL!	#NULL!	#NULL!	#NULL!	#NULL!	#NULL!	#NULL!	#NULL!	#NULL!	#NULL!	#NULL!	#NULL!	#NULL!	#NULL!	#NULL!	0	0	0	0	0	0	0	0	0	0	0	0	#NULL!	#NULL!		#NULL!	#NULL!
316143833	427	23	#NULL!	#NULL!	1	0	1	2	#NULL!	#NULL!	#NULL!	1	2	#NULL!	0	3	0	#NULL!	62	68	105	#NULL!	8.8	26	142	#NULL!	502	#NULL!	#NULL!	99	39	#NULL!	0	0	0	0	0	0	0	0	0	0	0	0	6	#NULL!		#NULL!	#NULL!
3797124	68	31	18.3391	0	1	1	1	2	2014-07-09	#NULL!	1	1	1	1	1	1	0	#NULL!	#NULL!	#NULL!	#NULL!	275	10	35	91	2	241	#NULL!	#NULL!	97	36	#NULL!	0	0	0	0	0	0	0	0	0	0	0	0	13	#NULL!		17:33:00	1
6237871	126	85	22.4913	0	1	1	1	2	2017-04-06	#NULL!	#NULL!	1	1	1	1	3	0	#NULL!	#NULL!	#NULL!	#NULL!	897	9	28	82	1	232	13	28	100	38	#NULL!	1	1	0	0	0	0	0	1	1	0	1	0	2	#NULL!		11:00:00	1
5067300	64	66	22.5896	0	1	0	1	2	2017-07-04	#NULL!	#NULL!	1	1	3	1	3	0	#NULL!	#NULL!	#NULL!	#NULL!	605	8	24	85	1	99	15	28	93	37	#NULL!	0	0	0	0	0	0	0	1	0	0	0	0	12	#NULL!	Vomitin, Abdominal Distention	13:11:00	1
6458540	114	66	23.8751	0	1	0	1	2	2018-08-05	#NULL!	#NULL!	2	1	#NULL!	5	3	1	#NULL!	61.6991	80	116	565	9	28	96	1	118	12	26	99	36	#NULL!	0	0	0	0	0	1	0	1	0	0	0	0	6	#NULL!		#NULL!	2
82419015571	423	30	23.8751	0	1	1	1	2	#NULL!	#NULL!	#NULL!	1	3	#NULL!	0	3	0	#NULL!	85	102	137	#NULL!	13	35	114	#NULL!	86	#NULL!	#NULL!	100	37	#NULL!	0	0	0	0	0	0	0	0	0	0	0	0	1	#NULL!		#NULL!	#NULL!
5060204	42	66	24.4898	0	1	0	1	2	2017-10-30	#NULL!	#NULL!	1	1	2	#NULL!	3	0	#NULL!	65.2282	89	124	681	7	21	93	2	20	20	30	98	37	#NULL!	0	0	0	0	0	0	0	1	0	0	0	0	1	#NULL!		#NULL!	2
1376826	27	48	24.8016	0	1	1	1	2	2018-06-08	#NULL!	#NULL!	1	1	3	3	2	0	#NULL!	68.677	81	105	#NULL!	9	26	109	#NULL!	334	#NULL!	#NULL!	99	37	#NULL!	0	0	0	0	0	0	0	0	0	0	0	0	2	#NULL!	LUL pneumonia	#NULL!	1
5944167	103	50	27.6817	0	1	0	1	2	2017-07-16	#NULL!	#NULL!	1	1	1	1	3	1	#NULL!	63.5776	79	113	#NULL!	14	44	113	#NULL!	210	#NULL!	#NULL!	99	37	#NULL!	0	0	0	0	0	0	0	0	1	0	0	0	6	0		11:22:00	1
5739566	146	56	27.7778	0	1	1	1	2	2018-11-02	#NULL!	#NULL!	1	1	1	1	3	#NULL!	#NULL!	63.0013	79	110	389	11	37	116	1	117	11	21	97	38	#NULL!	0	0	0	0	0	0	0	0	1	1	0	0	6	#NULL!		13:30:00	1
31415865	110	58	29.3848	#NULL!	1	1	1	2	#NULL!	#NULL!	#NULL!	2	1	1	3	3	#NULL!	#NULL!	#NULL!	#NULL!	#NULL!	951	7	23	65	1	173	#NULL!	#NULL!	96	36	#NULL!	0	0	0	0	1	0	0	0	0	0	0	1	6	#NULL!		#NULL!	1
69024719	422	61	29.7442	#NULL!	1	1	1	2	#NULL!	#NULL!	#NULL!	2	1	#NULL!	3	3	0	#NULL!	64	79	111	703	8.7	26	63	1.2	22	13	24	93	38	#NULL!	0	0	0	1	0	1	0	0	0	0	0	0	1	#NULL!		#NULL!	#NULL!
5938049	25	53	32.2708	1	1	1	1	2	2018-06-17	#NULL!	#NULL!	2	2	1	3	3	0	#NULL!	69.2916	100	161	574	12	37	76	1	205	12	#NULL!	100	38	#NULL!	0	0	0	0	0	0	1	0	0	0	0	0	12	#NULL!	Fever, Convulsion	18:42:00	1
32715230	88	33	39.0625	1	1	1	1	2	2018-04-02	#NULL!	#NULL!	1	2	1	1	3	0	#NULL!	68.9271	88	125	936	10	32	95	1	293	16	28	96	38	#NULL!	0	0	0	0	0	0	0	0	0	0	0	1	6	#NULL!		#NULL!	3
1181853	47	56	40.2344	1	1	1	1	2	2018-01-28	#NULL!	#NULL!	2	1	#NULL!	1	3	0	#NULL!	63.0477	86	140	296	9	27	88	1	74	10	38	94	36	#NULL!	0	0	0	0	1	0	0	1	0	0	0	1	6	#NULL!	SLE, Pneumonitis\Pneumonia	#NULL!	1
1181853	53	56	40.2344	1	1	1	1	2	2018-01-07	#NULL!	#NULL!	2	1	#NULL!	1	3	0	#NULL!	77.3357	100	118	399	12	37	100	1	154	12	106	94	37	345	0	0	0	0	1	0	0	1	0	0	0	1	6	#NULL!	SLE, Pneumonitis\Pneumonia	#NULL!	1
22312839	426	53	43.2099	1	1	0	1	2	#NULL!	#NULL!	#NULL!	1	1	#NULL!	1	#NULL!	0	#NULL!	#NULL!	#NULL!	#NULL!	#NULL!	#NULL!	#NULL!	#NULL!	#NULL!	#NULL!	#NULL!	#NULL!	#NULL!	#NULL!	#NULL!	1	0	0	0	0	0	1	1	0	0	0	1	6	#NULL!		#NULL!	#NULL!
21170269	205	18	44.0771	1	1	1	1	2	2018-12-18	#NULL!	#NULL!	2	2	#NULL!	2	3	0	5	65.4266	116	112	848	8	25	138	1	235	14	39	99	38	#NULL!	0	0	0	0	0	0	0	0	0	0	0	1	6	2		11:00:00	1
31011930	95	66	46.2963	1	1	1	1	2	2018-05-25	#NULL!	#NULL!	1	1	#NULL!	1	3	0	#NULL!	81.4956	108	162	802	10	30	68	1	155	16	46	96	36	#NULL!	0	0	0	0	1	0	0	1	0	0	1	1	6	#NULL!		#NULL!	1
5370831	94	63	#NULL!	#NULL!	1	1	2	2	2018-05-10	#NULL!	#NULL!	1	2	1	1	#NULL!	#NULL!	#NULL!	73.422	79	89	#NULL!	10	31	76	#NULL!	268	#NULL!	#NULL!	98	38	#NULL!	0	0	0	0	1	0	1	1	0	0	0	1	12	#NULL!	post CPR	#NULL!	1
31084483	116	51	#NULL!	#NULL!	1	0	2	2	2018-07-30	#NULL!	#NULL!	1	1	1	1	#NULL!	#NULL!	#NULL!	76.1716	96	135	941	11	35	73	1	369	16	32	97	37	#NULL!	1	0	0	0	1	0	1	1	0	0	0	1	6	#NULL!		#NULL!	1
55434765	406	#NULL!	#NULL!	#NULL!	1	0	2	2	#NULL!	#NULL!	#NULL!	1	1	#NULL!	1	#NULL!	0	#NULL!	42	#NULL!	119	609	7.5	26	67	1.1	254	13	37	100	36	#NULL!	0	0	1	0	1	0	0	1	1	0	1	0	6	#NULL!		#NULL!	#NULL!
58220062	429	56	#NULL!	#NULL!	1	0	2	2	#NULL!	#NULL!	#NULL!	1	1	#NULL!	1	3	0	#NULL!	43	67	115	625	8.1	28	91	1.3	448	15	35	98	37	#NULL!	0	0	0	0	0	0	1	1	0	0	0	0	11	#NULL!		#NULL!	#NULL!
2958406	204	45	14.7015	0	1	0	2	2	2018-12-09	#NULL!	#NULL!	1	1	#NULL!	2	1	1	#NULL!	71.0527	83	108	466	9	27	89	1	374	12	25	98	36	#NULL!	0	0	0	0	0	0	0	0	0	0	0	0	6	1		16:50:00	1
32883156	131	66	20.0692	0	1	1	2	2	2017-03-23	#NULL!	#NULL!	1	1	#NULL!	1	3	1	#NULL!	#NULL!	#NULL!	#NULL!	1076	10	23	116	1	439	#NULL!	#NULL!	100	36	#NULL!	0	0	0	0	1	0	0	0	0	0	0	0	12	#NULL!	dyspnea	22:46:00	1
32897817	60	75	22.8571	0	1	0	2	2	2018-10-29	#NULL!	#NULL!	1	1	#NULL!	3	1	0	#NULL!	60.0044	74	103	767	8	26	113	1	374	15	35	96	37	#NULL!	0	0	1	0	1	0	0	1	0	0	1	0	13	#NULL!		#NULL!	1
3228987	135	42	23.7955	0	1	0	2	2	2017-11-23	#NULL!	#NULL!	1	1	#NULL!	1	3	1	#NULL!	83.9099	100	133	#NULL!	11	35	127	#NULL!	309	#NULL!	#NULL!	100	37	#NULL!	0	0	0	0	0	0	0	0	0	0	0	0	6	#NULL!	Gulian Barre	11:32:00	1
6454235	211	68	24.6914	0	1	1	2	2	2018-11-16	#NULL!	#NULL!	1	1	#NULL!	1	3	1	#NULL!	68.1819	90	134	#NULL!	8	28	97	#NULL!	198	#NULL!	#NULL!	99	37	#NULL!	0	0	0	0	1	0	0	1	0	0	0	0	6	1		13:30:00	1
56491186	381	58	24.977	0	1	0	2	2	#NULL!	#NULL!	#NULL!	2	1	2	1	3	0	#NULL!	#NULL!	#NULL!	#NULL!	#NULL!	10	43	104	#NULL!	472	#NULL!	#NULL!	97	37	#NULL!	0	0	0	0	0	0	0	0	0	0	0	0	6	#NULL!		#NULL!	#NULL!
31088243	138	80	25.7117	0	1	0	2	2	2017-12-02	#NULL!	#NULL!	2	1	#NULL!	1	3	0	#NULL!	67.6249	83	109	931	8	27	96	1	267	15	26	99	38	#NULL!	0	0	0	0	1	0	0	1	0	0	0	0	12	#NULL!	vomiting blood	#NULL!	1
31056368	7	69	26.1224	0	1	1	2	2	2018-06-25	#NULL!	#NULL!	1	1	#NULL!	1	3	1	#NULL!	83.6482	98	127	645	15	46	104	1	155	17	31	97	37	32	0	0	0	0	0	0	0	1	1	0	0	0	11	#NULL!		20:00:00	1
31932255	44	69	26.1224	0	1	1	2	2	2017-11-02	#NULL!	#NULL!	1	1	1	3	3	0	#NULL!	#NULL!	#NULL!	#NULL!	654	11	35	117	1	232	14	24	98	39	#NULL!	0	0	0	0	0	0	0	1	0	0	0	0	2	#NULL!	hypoxemia, tachycardia, fever	#NULL!	1
355113	101	77	26.2346	0	1	1	2	2	2017-08-21	#NULL!	#NULL!	1	1	#NULL!	1	3	0	#NULL!	#NULL!	#NULL!	#NULL!	767	8	25	71	1	257	15	82	98	38	#NULL!	0	1	0	0	0	0	1	1	0	0	0	0	12	#NULL!	Acute on Chronic renal failure	16:22:00	1
7932905	128	65	26.2966	0	1	1	2	2	2017-04-10	#NULL!	#NULL!	1	1	1	#NULL!	3	1	#NULL!	61.1342	78	112	945	11	34	112	2	222	18	32	98	38	#NULL!	0	0	0	0	1	0	0	0	0	0	0	0	1	#NULL!		13:55:00	1
6290744	133	69	26.3656	0	1	0	2	2	2017-11-19	#NULL!	#NULL!	2	1	1	1	3	0	#NULL!	75.4274	96	131	871	8	27	91	1	108	12	30	99	37	#NULL!	0	0	1	0	1	0	0	1	0	0	0	0	9	#NULL!	hyperosmolar state	09:52:00	1
1419799	122	70	26.6667	0	1	1	2	2	2018-09-24	#NULL!	#NULL!	2	1	1	1	3	0	#NULL!	61.141	79	113	891	10	29	91	1	152	14	29	98	37	#NULL!	0	0	0	0	0	0	0	1	0	0	0	0	2	#NULL!		#NULL!	1
5687151	86	57	27.0416	0	1	1	2	2	2018-03-25	#NULL!	#NULL!	1	1	1	1	3	0	#NULL!	71.293	105	132	498	9	28	80	1	171	14	44	97	37	#NULL!	0	0	0	0	0	0	0	0	0	0	0	0	6	#NULL!	ARDS	#NULL!	1
6780367	28	58	27.6817	0	1	1	2	2	2018-06-22	#NULL!	1	1	1	3	1	3	0	#NULL!	67.6196	87	126	#NULL!	10	29	80	#NULL!	342	#NULL!	#NULL!	99	38	#NULL!	0	0	0	0	1	0	1	1	0	0	0	0	12	#NULL!	S\P ICH	12:20:00	1
6414534	58	81	27.7551	0	1	1	2	2	2018-01-17	#NULL!	#NULL!	1	1	1	1	3	0	#NULL!	52.2439	71	122	#NULL!	7	22	84	#NULL!	108	#NULL!	#NULL!	99	37	#NULL!	0	0	0	0	0	0	1	1	0	0	0	0	12	#NULL!	Mechanical Ventilation, Dialysis, Asystole and CPR	13:21:00	1
4267910	120	83	28.0102	0	1	0	2	2	2018-09-20	#NULL!	#NULL!	2	1	#NULL!	4	3	0	#NULL!	48.8079	73	120	762	8	27	71	1	564	11	24	95	36	#NULL!	0	0	0	0	1	0	1	1	0	0	0	0	9	#NULL!	dyspnea, diarrhea	#NULL!	1
207239021	386	20	30.4218	1	1	1	2	2	2019-01-20	#NULL!	#NULL!	1	1	1	#NULL!	3	0	#NULL!	72.7016	96	142	769	9	28	113	1	258	14	32	97	37	#NULL!	0	0	0	0	0	0	0	0	0	0	0	0	6	#NULL!		14:00:00	#NULL!
62740931	393	67	31.2213	1	1	0	2	2	2019-06-30	#NULL!	#NULL!	2	1	2	1	3	0	#NULL!	55.2555	65	105	749	8	26	86	1	379	13	31	97	38	#NULL!	0	1	0	0	0	0	0	1	0	0	0	0	6	#NULL!		#NULL!	#NULL!
332414515	376	65	31.25	1	1	0	2	2	2019-01-17	#NULL!	#NULL!	1	1	1	1	3	0	#NULL!	41.927	69	123	774	8	24	90	1	589	14	32	98	39	#NULL!	0	1	0	0	0	0	0	0	0	0	0	0	12	#NULL!		13:30:00	#NULL!
30345406	143	71	32.0312	1	1	0	2	2	2017-12-31	#NULL!	#NULL!	2	1	#NULL!	3	3	0	#NULL!	#NULL!	#NULL!	#NULL!	#NULL!	10	30	92	#NULL!	361	#NULL!	#NULL!	100	38	#NULL!	0	0	0	0	1	0	0	1	0	0	0	0	6	#NULL!		#NULL!	1
5585092	66	58	33.2986	1	1	1	2	2	2017-06-27	#NULL!	#NULL!	2	1	2	1	3	1	#NULL!	#NULL!	#NULL!	#NULL!	501	14	45	110	1	196	13	22	99	37	56	0	0	0	0	1	0	0	0	1	0	0	0	4	#NULL!	mechanical ventilation	11:30:00	1
1442327	11	74	33.9506	1	1	1	2	2	2018-07-08	#NULL!	#NULL!	1	#NULL!	1	1	3	1	#NULL!	51.3362	81	140	591	9	28	61	1	190	13	24	98	37	#NULL!	0	0	0	0	0	0	0	1	0	0	0	1	6	#NULL!		12:00:00	1
6552993	209	69	37.037	1	1	0	2	2	2018-11-14	#NULL!	#NULL!	1	1	1	1	3	0	#NULL!	77.1583	88	116	692	10	33	107	1	440	14	24	99	39	#NULL!	0	0	1	0	1	0	0	1	0	0	0	0	12	1	Confussion	#NULL!	1
5712961	109	57	38.7543	1	1	1	2	2	2018-08-30	#NULL!	#NULL!	1	1	1	1	3	1	#NULL!	65.2616	80	109	729	10	31	103	1	44	17	24	97	38	#NULL!	0	0	0	0	1	0	0	0	0	0	0	1	6	#NULL!		10:34:00	1
32715230	87	33	39.0625	1	1	1	2	2	2018-04-02	#NULL!	#NULL!	1	2	1	1	3	0	#NULL!	68.9271	88	125	936	10	32	95	1	293	16	28	96	38	#NULL!	0	0	0	0	0	0	0	0	0	0	0	1	6	#NULL!		#NULL!	1
1181853	59	56	40.2344	1	1	1	2	2	2018-01-17	#NULL!	#NULL!	2	1	#NULL!	1	3	0	#NULL!	70.3441	92	138	281	8	26	87	1	76	10	31	93	37	#NULL!	1	0	0	0	1	0	0	1	0	0	0	1	6	#NULL!	SLE, Pneumonitis\Pneumonia	#NULL!	1
20597648	418	24	48.4429	1	1	1	2	2	#NULL!	#NULL!	#NULL!	1	2	#NULL!	0	3	0	#NULL!	66	#NULL!	157	#NULL!	8.2	28	81	#NULL!	331	#NULL!	#NULL!	95	37	#NULL!	0	0	0	0	0	0	0	0	0	0	0	1	1	#NULL!		#NULL!	#NULL!
[truncated: 20 more columns]
